# Supplementary material for: Blending PLA with Polyesters Based on 2,5-Furan Dicarboxylic Acid: Evaluation of Physicochemical and Nanomechanical Properties
Source: Polymers (Basel). 2022 Nov 4;14(21):4725. doi: 10.3390/polym14214725 (PMC9654909; doi:10.3390/polym14214725)
Supplement: Supplementary file 1 [file polymers-14-04725-s001.zip]

Archive with 1 entries (1 files):
- polymers-2009416-supplementary.pdf
